# Supplementary material for: Data on the endogenous conversion of tyrosol into hydroxytyrosol in humans
Source: Data Brief. 2019 Nov 12;27:104787. doi: 10.1016/j.dib.2019.104787 (PMC6880089; doi:10.1016/j.dib.2019.104787)
Supplement: Multimedia component 1 [file mmc1.xlsx]

## Sheet: Baseline
Vol	edat	gender	smokers	family_history	overweigt_obese	T2D	HTA	high_ldl	low_hdl	initial_ldl	initial_hdl	initial_TC	initial_TG	initial_BMI	beta_blockers	IECA	ARAII	Statines	AAS	glucose_lowering	alfa_blockers	diuretics
1	64	0	1	1	1	0	0	1	0	159	46	222	86	35.7	0	0	0	0	0	0	0	0
2	62	0	0	0	1	0	0	1	1	187	33	245	126	30.9	0	0	0	0	0	0	0	0
3	72	0	0	0	1	0	1	1	0	111	64	196	105	27.8	0	0	1	1	0	0	0	1
4	72	1	0	0	1	1	1	1	0	133	54	204	87	30.6	1	0	1	1	1	1	0	1
5	77	1	0	0	1	0	1	1	0	117	50	193	129	29.8	0	1	0	1	0	0	0	0
6	64	0	0	0	0	0	1	1	1	99	39	155	83	23.3	0	1	0	1	0	0	0	0
7	66	1	0	0	1	0	1	1	0	77	54	150	94	37	1	0	1	1	1	0	0	1
8	73	0	1	0	1	1	1	0	1	90	30	181	307	32.8	1	1	0	0	1	1	0	0
9	52	1	1	0	1	0	0	1	1	150	43	225	159	31.2	0	0	0	0	0	0	0	0
10	61	0	0	0	1	0	1	1	0	72	45	135	89	39.7	1	0	1	1	0	0	1	1
11	62	1	0	0	1	0	1	1	0	124	62	199	63	32.4	0	1	0	1	0	0	0	1
12	65	0	0	0	1	0	1	1	0	134	57	205	69	29.3	0	1	0	0	0	0	0	0
13	58	1	0	1	1	0	1	1	0	157	64	236	77	27.6	0	0	1	1	0	0	0	0
14	62	0	0	1	1	0	0	1	0	133	51	210	131	36.3	0	0	0	0	0	0	0	0
15	76	1	0	0	1	1	1	0	0	109	76	198	67	31.9	0	0	0	0	1	1	0	1
16	71	1	0	0	1	1	1	0	0	127	69	217	105	37.1	0	0	1	0	1	1	0	1
17	69	0	0	0	1	1	1	0	0	100	45	159	70	31.7	0	0	0	0	0	1	0	1
18	67	0	0	0	1	1	1	0	0	104	47	159	41	27	0	1	0	0	1	1	0	0
19	67	0	0	0	1	1	1	1	0	82	42	142	92	30.3	0	1	0	1	1	1	0	1
20	58	0	0	1	1	0	1	1	1	113	33	221	376	34.4	0	1	0	1	0	0	0	1
21	68	0	0	1	1	1	1	1	0	48	54	118	81	30.6	0	0	1	1	1	1	0	1
22	73	0	0	0	1	1	1	1	0	63	43	134	140	37.8	0	0	1	1	1	1	1	0
23	70	1	0	0	1	1	1	1	0	119	67	198	62	26.9	0	1	0	1	1	1	0	1
24	67	0	1	0	1	0	0	1	0	96	61	175	92	28.7	0	0	0	1	0	0	0	0
25	64	1	1	0	1	1	1	1	0	157	78	256	103	32.5	1	0	1	1	0	1	0	0
26	65	0	0	0	1	1	1	1	0	124	41	196	155	30	0	1	0	0	0	0	0	0
27	60	1	0	0	1	0	1	1	0	176	57	273	200	41.8	0	1	0	0	0	0	0	0
28	67	0	0	0	1	0	1	1	1	146	32	214	182	35.1	1	0	1	0	0	0	0	1
29	64	1	0	0	1	0	1	1	0	166	60	249	117	35.5	0	1	0	0	0	0	0	0
31	55	0	0	0	1	0	1	0	1	110	40	175	127	31.9	0	1	0	0	0	0	0	0
32	53	0	0	0	1	0	1	0	1	115	32	180	164	37.2	0	1	0	0	0	0	0	0
33	69	0	1	0	1	0	1	0	0	116	46	182	98	38.2	0	0	0	0	0	0	0	0
34	63	0	0	1	1	1	1	1	0	83	42	144	93	31.4	0	0	1	1	0	1	0	0

## Sheet: Dietary intake
id	visit	Energy kcal	Protein	Lipids_g	SFA	MUFA	PUFA	Cholesterol	Carbohidrates	Sugars	Fibre	K	Ca	Mg	Fe	Vit A	Vit E	folic acid	vitamin C	basefin	treat
1	visit 1	2577.59	113.37	128.15	27.71	66.25	14.54	352.89	237.86	114.3	20.92	3424.71	747.07	377.59	1632.34	185.51	16.64	366.4	73.43	B	1
1	visit 2	1729.92	115.08	82.85	17.43	47.19	12.81	253.58	130.06	71.28	31.27	4320.64	975.72	397.3	1484.55	894.54	15.23	364.86	160.72	F	1
1	visit 3	1691.98	94.14	73.29	15.84	37.67	12.08	437.75	162.71	63.6	21.06	3490.15	648.8	254.19	1311.79	646.54	12.93	350.9	291.43	B	2
1	visit 4	1677.79	101.5	67.7	18.9	36.29	8.19	363.08	123.02	62.1	18.18	3958.03	634.48	286.51	1315.39	369.38	13.98	557.33	172.55	F	2
1	visit 5	1666.83	106.3	73.41	26.21	32.91	9.45	195.86	142.82	45.54	10.39	1939.68	389.34	193.7	869.18	216.24	4.86	199.97	53.34	B	3
1	visit 6	1195.15	86.95	55.24	19.16	25.48	6.12	175.94	87.68	51.02	24.19	3234.94	847.05	275	1760.5	523.58	11.78	533.25	140.16	F	3
2	visit 1	2156.89	85.19	91.22	37.99	30.61	16.55	370.74	246.36	61.45	16.11	2063.41	1058.32	222.47	1607.01	815.92	6.91	243.8	60.71	B	2
2	visit 2	1694.7	58.65	69.3	29.16	31.1	5.8	332.6	167.52	74.55	10.31	1836.2	497.88	160.73	749.09	498.09	5.22	147.74	32.08	F	2
2	visit 3	2465.34	95.29	118.96	36.48	54.01	17.59	580.75	253.09	112.45	18.63	2467.34	874.77	264.75	1552.52	697.71	17.3	316.57	80.15	B	1
2	visit 4	1216.45	67.38	65.91	16.09	37.58	7.29	380.25	86.03	52.06	9.18	2009.95	228.44	159.93	783.36	969.64	9.25	257.23	64.85	F	1
2	visit 5	2223.61	77.15	114.19	51.06	42.96	11.6	417.78	219.42	101.25	14.33	2350.6	972.79	228.43	1121.64	924.7	12.28	218.1	87.72	B	3
2	visit 6	1832.19	82.01	85.79	26.45	42.99	8.99	617.8	139.03	69.4	11.07	1967.83	731.49	229.75	1191.96	1183.95	8.87	199.27	35.73	F	3
3	visit 1	1547.53	83.16	71.2	21.6	38.16	6.91	208.83	139.88	79.52	33.99	3851.2	895.82	306.4	1177.88	1178.56	7.35	413.86	296.21	B	1
3	visit 2	2426.89	103.77	128.79	44.47	37.42	33.29	363.77	209.71	100.57	14.96	4045.42	1575.47	330.18	1626.08	573.29	10.08	266.74	125.58	F	1
3	visit 3	1641.35	84.26	66.5	13.69	30.26	17.29	188.05	176.45	98.68	27.16	4332.62	1120	345.41	1476.04	379.09	8.7	363.8	110.41	B	2
3	visit 4	1947.46	109.66	44.05	10.34	20.02	8.61	175.57	235.49	102.22	56.25	5352.77	1284.34	670.17	1721.33	3321.53	13.05	570.67	361.54	F	2
3	visit 5	1632.54	106.43	52.02	12.48	24.67	8.99	254.65	184.66	101.31	28.55	3917.18	977.64	302.91	1740.11	638.31	9.6	286.94	179.73	B	3
3	visit 6	1895.15	101.48	73.2	22.42	32.92	10.78	229.31	207.61	115.05	22.95	3398.46	787.67	291.12	1295.85	937.29	10.17	166.36	244.19	F	3
4	visit 1	1123.56	69.97	45.92	10.59	25.27	6.99	164.04	106.69	52.52	15.12	2778.63	693.38	245.73	902.89	246.18	5	237.53	128.73	B	3
4	visit 2	1426.27	57.97	68.11	26.62	28.95	8.82	202.08	121.75	61.49	12.8	2442.43	714.96	223.14	834.5	708.79	10.26	184.52	114.69	F	3
4	visit 3	1134.7	52.79	51.77	14.4	26.76	6.63	70.95	111.38	57.85	28.69	3269.23	861.55	263.53	1038.64	950.37	11.05	497.02	278.68	B	2
4	visit 4	1272.96	57.6	69.99	17.06	39.14	9.95	147.6	103.25	46.53	18.91	2911.53	648.52	233.76	859.42	289.38	9.24	337.68	117.2	F	2
4	visit 5	1369.61	63.22	73.51	20.36	38.82	8.32	503.95	112.97	57.15	19.55	2589.43	845.9	248.19	1062.98	394	6.47	354.45	110.76	B	1
4	visit 6	1342.1	74.94	69.52	18.94	34.76	9.95	532.92	103.44	69.64	11.93	2672.16	751.67	225.73	1143.28	630.37	6.78	256.76	180.22	F	1
5	visit 1	1734.58	65.06	52.87	20.08	18.78	9.35	201.36	248.56	63.46	16.95	3514.93	783.18	248.3	1083.3	406.02	5.11	164.26	122.85	B	1
5	visit 2	1643.68	75.27	56.77	20.42	25.3	5.39	190.45	207.92	73.94	17.43	3711.01	735.56	266.75	1036.15	370.75	7.55	168.82	61.41	F	1
5	visit 3	1828.59	82.59	78.14	20.04	40.46	12.49	143.34	198.75	116.24	19.32	2971.57	848.71	242.55	1071.33	897.44	12.21	336.48	235.92	B	2
5	visit 4	1966.59	79.21	86.53	22.05	46.31	11.83	152.7	217.3	136.59	57.56	4614.46	573.85	361.6	1251.52	993.29	14.8	643.41	162.52	F	2
5	visit 5	1657.89	54.23	79.43	17.09	39.3	16.67	99.39	181.39	65.45	15.74	2096.1	506.93	186.01	746.24	883.74	11.38	154.21	48.02	B	3
5	visit 6	2381.58	96.61	120.91	41.7	58.76	11.28	380.17	224.69	108.56	31.12	3840.85	1378.54	335.22	1606.61	834.08	11.18	436.38	262.75	F	3
6	visit 1	1849.96	89.59	73.2	27.96	24.12	16.21	207.16	206.16	81.36	16.19	2862.05	1288.59	268.53	1609.39	565.34	4.4	284.53	185.43	B	1
6	visit 2	1322.03	77.07	55.02	13.75	31.76	4.9	213.46	129.65	78.48	16.11	3326.11	663.9	279.7	1139.55	338.81	7.65	248.42	89.89	F	1
6	visit 3	1769.92	94.23	93.37	29.44	47.53	9.19	458.82	137.16	82.45	20.72	3322.39	526.64	252.89	1439.34	678.59	9.78	334.88	140.49	B	3
6	visit 4	1460.07	69.91	65.49	13.39	38.49	7.27	332.75	147.74	78.16	24.34	4203.75	834.64	293.58	1334.74	804.44	9.85	439.43	247.18	F	3
6	visit 5																			B	2
6	visit 6																			F	2
7	visit 1	1222.17	71.38	38.22	13.21	13.73	7.05	668.56	147.18	80.09	18.48	2905.89	1007.56	248.73	1306.15	11515	4.86	729.76	377.55	B	3
7	visit 2	1280.7	61.98	32.84	4.94	19.95	3.81	160.54	183.32	46.33	14.64	2434.49	500.78	230.17	855.91	262.5	9.13	251.58	186.74	F	3
7	visit 3	1306.91	92.85	56.88	16.47	30.55	5.51	275.93	104.89	56.71	15.44	2400.58	645.05	204.52	1074.71	260.76	6.37	168.51	96.01	B	1
7	visit 4	1283.43	81.31	41.65	10.57	22.63	4.9	224.95	143.91	66.3	21.52	2943.72	499.75	262.69	1281.69	441.99	8.05	310.21	221.11	F	1
7	visit 5	1847.89	84.51	100.71	23.83	51.86	16.3	440.86	150.67	65.92	26.59	3063.33	821.06	279.04	1227.68	318.62	13.43	295.17	182.69	B	2
7	visit 6	1005.8	39.68	51.22	16.21	25.92	4.91	139.62	96.52	59.23	19.24	2565.6	478.03	195.7	576.31	402.19	3.77	260.09	200.55	F	2
8	visit 1	1429.76	74.91	50.55	22.17	15.44	8.37	682.87	166.78	102.51	20.43	3239.82	1173.54	270.7	1411.55	11666.7	5.17	803.19	462.44	B	3
8	visit 2	1671.58	76.42	53.78	10.25	28.72	9.6	218.53	218.48	57.14	13.37	2298.85	633.04	242.95	1015.21	169.68	24.32	212.3	185.64	F	3
8	visit 3	1697.63	82.84	87.11	25.62	43.76	13.75	416.04	144.54	82.27	13.94	2479.74	1064.7	207.74	1166.35	302.13	22.15	171.99	92.75	B	1
8	visit 4	1323.73	96.59	44.77	8.84	27.51	6.04	390.85	132.62	53.93	17.05	2696.91	592.21	253.43	1517.43	391.65	8.61	251.46	137.26	F	1
8	visit 5	2044.4	84.4	106.11	20.08	55.15	21.57	441.53	187.76	78.43	30.02	3543.15	638.14	306.05	1132.62	302.89	30.78	374.16	220.39	B	2
8	visit 6	1581.99	60.58	69.18	29.74	29.9	5.66	422.44	179.26	99.27	26.63	4200.34	1014.37	301.45	1076.85	839.39	4.71	405.77	210.83	F	2
9	visit 1	1710.49	111.1	93.18	33.78	34.32	17.77	382.12	106.87	59.58	6.81	2160.66	921.61	190.25	1356.18	601.24	13.46	159.01	40.31	B	1
9	visit 2	1215.29	51.13	64.15	19.09	31.04	6.78	433.08	108.37	44.46	10.98	1186.46	542	124.03	780.75	442.35	6.3	242.39	137.1	F	1
9	visit 3	1881.64	79.34	101.75	30.15	51.76	12.17	201.45	162.16	29.06	15.21	1354.33	281.46	166.93	805.2	75.01	5.49	108.95	4.31	B	3
9	visit 4	1408.19	52.29	66.12	15.28	29.81	12.71	338.58	130.01	54.76	11.8	1900.06	401.11	183.56	757.08	442.51	11.97	99.67	232.6	F	3
9	visit 5	1198.34	52.99	50.25	14.48	23.42	6.73	102.03	133.54	51.37	10.15	1432.42	549.24	144.26	708.25	348.01	5.85	80.45	223.74	B	2
9	visit 6	1314.31	60.92	58.08	14.8	22.13	13.06	185.35	116.18	50.38	9.4	2190.17	469.84	171.59	829.75	351.61	5.96	96.31	233.25	F	2
10	visit 1	1680.45	122.36	63.82	15.81	31.52	9.72	777.35	154.16	70.93	31.74	2779.85	559.62	235.76	1499.91	856.78	9.12	366.44	206.31	B	1
10	visit 2	2108.38	138.22	72.66	16.84	36.36	13.02	355.3	225.58	61.64	19.08	2456.94	485.68	244.52	1398.91	195.6	9.14	318.27	35.42	F	1
10	visit 3	1729.99	92.83	65.4	13.96	34.56	10.52	179.1	192.51	64.78	18.36	3239.08	554.43	284.71	1180.7	274.12	7.94	232.7	76.26	B	3
10	visit 4	2096.22	80.78	87.1	23	42.05	12.62	397.57	205.52	67.07	17.14	3205.28	1023.34	342.72	1189.6	2366.15	15.21	463.75	134.34	F	3
10	visit 5	1784.81	83.58	76.59	14.86	43.27	10.19	639.6	190.34	48.89	16.78	2123.69	495.48	200.05	1087.21	771.81	10.86	239.26	174.25	B	2
10	visit 6	2142.05	81.4	102.45	27.24	51.1	15.06	422.8	181.82	35.34	17.3	2910.88	734.84	341.18	1275.1	2057.15	14.75	439.85	76.34	F	2
11	visit 1	1581.35	84.71	56.03	16.3	23.88	9.92	354.3	184.22	74.84	26.07	3371.45	542.62	263.65	1162.75	2574.63	9.2	383.04	147.87	B	1
11	visit 2	1592.47	89.6	80.25	28.67	37.58	9.82	439.94	127.96	73.36	13.37	2995.72	1042.94	306.89	1601.89	918.86	11.86	232.66	150.19	F	1
11	visit 3	1417.4	114.44	48.8	13.43	18.52	12.28	308.25	130.45	78.87	42.52	4009.73	760.43	374.62	1643.05	424.57	14.23	569.44	218.74	B	3
11	visit 4	1631.98	69.81	87.58	22.82	51.24	7.57	103.8	120.58	96.7	31.76	3994.91	826.11	299.28	1296.86	292.84	13.13	426.14	124.81	F	3
11	visit 5	2130.4	108.12	108.88	26.56	42.2	33.02	395.41	177.28	99.52	50.07	4502.29	929.69	522.28	1991.43	576.35	26.83	584.66	228.15	B	2
11	visit 6	1285.44	88.09	43.43	14.61	15.87	8.73	252.19	113.02	85.99	16.49	3338.9	1204.38	304.78	1497.85	284.95	3.33	253.09	153.6	F	2
12	visit 1	2341.53	90.86	104.69	21.49	53.35	18.97	200.57	259	113.19	53.56	4302.07	778.87	503.2	1500.13	447.69	14.45	569.91	173.35	B	2
12	visit 2	1525	88.91	80.12	17.08	40.73	15.98	229	112.05	71.04	13.43	2962.66	663.74	259.14	1209.67	271.16	9.21	188.05	81.09	F	2
12	visit 3	2699.44	140.24	116.74	45.82	44.84	12.94	492.54	271.94	130.41	20.57	4848.68	1935.81	441.67	2174.25	3910.82	9.94	273.83	93.96	B	1
12	visit 4	2047.22	108.52	78.45	24.94	34.94	9.55	232.62	221.92	134.44	11.9	3549.1	1282.57	328.98	1497.65	625.62	9.3	214.76	274.83	F	1
12	visit 5	2158.69	104.41	88.66	35.91	31.39	14.32	319.78	235.77	114.18	34.69	4025.27	797.35	361.6	1494.56	1153.53	15.52	434.93	175.75	B	3
12	visit 6	2148.99	114.54	86.68	31.51	38.92	9.04	396.27	226.66	106.32	27.2	3905.43	1156.6	314.96	1686.79	1775.91	12.38	393.12	181.31	F	3
13	visit 1	1574.72	69.48	66.87	12.7	30.24	11.81	108.1	173.84	81.05	25.9	2825.33	259.84	252.23	837.83	1375.06	12.6	257.7	79.85	B	2
13	visit 2	1645.5	91.72	74.43	14.62	40.43	12.35	244.21	130.02	80.97	14.16	3318.3	709.37	351.91	1308.38	1366.25	10.94	260.38	116.54	F	2
13	visit 3	872.68	40.08	30.67	4.2	19.18	4.65	37.41	106.7	51.55	15.53	2928.59	261.75	215.13	588.97	480	6.83	237.31	174.6	B	1
13	visit 4	1614.06	79.86	79.25	27.12	37.76	8.68	228.35	143.02	52.39	13.85	2005.5	849.68	269.81	1153.31	591.85	10.5	220.54	54.42	F	1
13	visit 5	1549.77	92.21	69.06	31.11	26.51	6.6	238.94	139.9	78.55	15.18	2838.95	1362.74	274.11	1313.38	1881.88	9.77	287.55	128.31	B	3
13	visit 6	1382.74	76.48	60.12	11.4	35.31	8.54	145.18	133.98	52.14	18.6	2105.9	223.69	213.31	830.6	217.76	10.47	221.89	106.13	F	3
14	visit 1	1953.64	84.39	97.78	17.58	50.57	22	171.11	183.89	87.69	27.86	3423.5	986.13	349.21	1516.66	1298.89	13.99	313.93	223.01	B	2
14	visit 2	1603.47	51.12	57.2	22.9	23.81	6.35	98.23	177.36	80.88	23.59	2623.95	787.49	345.52	1185.23	406.67	7.2	202.68	52.05	F	2
14	visit 3	1738.14	87.04	80.11	15.81	28.91	29.37	121.55	167.4	50.04	42.7	2922.22	502.28	360.14	1355.84	714.21	25.27	307.6	160.73	B	1
14	visit 4	1903.11	64.28	89.14	22.41	39.86	21.49	62.78	207.77	95.08	24.78	2301.56	1102.48	380.73	1316.45	1319.42	21.17	273	91.61	F	1
14	visit 5	1627.17	87.77	74.82	14.58	36.73	18.89	138.75	147.78	69.27	24.55	3136.21	537.01	425.31	1376.12	1142.63	18.1	326.4	162.36	B	3
14	visit 6	1742.73	74.37	73.07	13.62	43.13	10.54	305.66	154.82	47.99	20.56	2983.06	427.59	325.95	1068.03	1275.85	11.68	239.48	91.28	F	3
15	visit 1	1388.4	70.08	59.46	16.32	33.38	5.5	169.33	143.22	67.29	24.72	3398.64	750.71	238.49	1075.18	415.44	9.22	242.36	77.24	B	1
15	visit 2	1457.54	80.52	61.14	13.41	33.11	10.26	160.77	145.36	71.96	18.84	2513.99	903.62	211.67	1095.81	297.49	16.75	231.73	105.44	F	1
15	visit 3	1143.59	80.36	37.23	14.51	16.17	2.94	339.72	120.79	71.25	15.56	2853.46	751.59	206.16	1157.15	472.29	4.05	216.02	116.5	B	2
15	visit 4	1271.86	65.62	36.45	10.6	16.68	5	287.09	170.33	73.2	9.77	2259.05	693	196.13	926.23	209.44	3.67	144.62	51.9	F	2
15	visit 5	1383.78	80.05	64.54	30.86	24.39	3.86	420.88	120.66	67.29	11.33	2335.65	1378.52	183.32	1341.57	665.24	4.06	176.5	36.68	B	3
15	visit 6	1473.95	60.66	54.61	15.8	27.41	6.35	256	184.97	110.51	21.31	2923.03	841.24	258.8	1037.65	468.21	5.62	308.41	130.95	F	3
16	visit 1	1707.87	62.18	90.17	22.01	53.73	8.44	133.93	161.92	49.96	10.53	2158.48	570.37	195.46	1017.56	285.58	9.77	212.75	113.51	B	1
16	visit 2	1937.76	96.76	118.15	41.35	59.59	10.39	237.86	121.84	40.72	11.56	3306.51	1553.76	228.53	1548.98	784.07	19.18	226.37	109.1	F	1
16	visit 3	1870.4	106.08	107.73	33.96	51.2	14.92	338.85	98.33	43.31	25.81	2800.88	1009.28	269.79	1814.81	368.05	6.09	236.55	191.41	B	2
16	visit 4	1684.34	76.3	76.58	23.48	37.53	9.48	207.41	172.17	67.65	15.12	2716.65	703.01	232.76	1082.65	2901.52	6.56	257.82	101.35	F	2
16	visit 5	1401.88	81.74	71.22	13.74	35.35	16.44	109.62	108.49	40.93	13.71	2780.15	547.47	240.81	1041.02	363.37	14.9	176.09	68.29	B	3
16	visit 6	1566.7	78.35	77.26	20.99	43.07	7.69	293.02	118.71	44.32	6.93	2007.69	589.88	174.65	1044.69	172.08	6.4	94.9	28.32	F	3
17	visit 1	2114.27	104.27	83.71	24.33	38.51	14.2	179.68	232.6	75.06	29.82	3124.58	787.55	317.9	1479.36	278.61	10.33	290.05	111.41	B	3
17	visit 2	2660.83	119.32	117	33.67	41.07	31.88	306.05	242.6	77.6	18.87	2818.28	960.55	317.04	1562.7	170.79	11.55	174.68	35.7	F	3
17	visit 3	1585.3	94.2	53.61	16.73	22.27	9.8	149.96	179.08	62.59	18.57	2109.11	767.53	299.67	1313.72	314.6	9.32	109.1	7.77	B	2
17	visit 4	2104.61	101.2	103.24	34.33	45.97	15.97	173.31	145.93	77.03	31.14	3225.12	742.89	411.33	1480.25	346.37	9.19	362.01	64.49	F	2
17	visit 5	1224.88	73.54	58.61	17.31	31.72	6.08	132.93	100.88	47.02	17.91	2557.07	921.27	248.86	1192.35	301.29	7.4	219.74	117.89	B	1
17	visit 6	1971.57	114.95	85.08	23.8	43.48	9.97	437.58	179.8	79.08	33.4	2942.97	981.03	429.88	1803.99	394.01	9.81	387.16	193.4	F	1
18	visit 1	2916.1	146.1	163.74	61.52	73.97	18.04	457.95	210.87	123.71	10.26	2761.81	1764.1	376.65	2027.45	608.21	22.46	195.03	87.01	B	3
18	visit 2	2842.84	95.19	145.27	46.94	58.25	30.25	239.34	244.64	69.19	20.97	2306.73	1124.26	347.27	1861.21	608.02	12.29	209.13	37.8	F	3
18	visit 3	2615.26	136.33	133.92	50.87	56.3	17.65	435.65	211.36	101.01	21.06	2831.18	1883.13	479.29	2150.53	1736.76	22.93	316.91	94.49	B	1
18	visit 4	2142.93	84.26	109.7	28.07	42.44	28.95	513.21	200.98	104.98	29.03	4012.35	666.23	390.83	1361.94	1455.44	21.84	344.7	193.16	F	1
18	visit 5	2854.97	123.05	178.62	52.97	67.12	42.48	758.53	184.45	91.12	18.92	3607.97	1306.88	398.85	2155.3	903.13	20.18	359.99	183.01	B	2
18	visit 6	2284.5	102.58	153.28	49.74	65.11	25.55	593.85	122.65	63.93	25.2	3008.22	1793.77	478.32	1985.86	2847.49	22.15	606.86	167.44	F	2
19	visit 1	2070.52	120.14	124.49	36.29	60.38	19.29	248.11	117.38	47.94	21.73	3397.48	597.76	348.35	1471.14	318.55	12.89	263.04	157.67	B	1
19	visit 2	1240.89	58.09	54.46	17.63	23.37	8.17	491.3	129.78	57.09	13.63	1603.74	677.26	222.21	982.81	402.96	6.87	188.27	137.24	F	1
19	visit 3	1486.15	69.64	67.09	25.32	28.76	7.54	177.5	150.94	37.1	18.14	2072.86	1145.94	242.23	1126.71	596.31	7.42	270.64	181.4	B	3
19	visit 4	1481.47	67.59	62.65	13.84	33.75	9.03	224.25	140.88	36.27	18.58	2325.36	515.99	236.91	1201.15	1023.26	11.1	213.41	114.4	F	3
19	visit 5	1454.99	45.59	61.81	22.08	19.18	16.05	158.15	178.15	35.08	11.12	1332.48	805.47	147.35	833.2	335.72	5.62	142.54	87.4	B	2
19	visit 6	1524.43	70.75	80.25	13.23	42.9	17.28	485.64	128.42	59.35	25.66	3109.45	1000.58	345.74	1227.27	726.84	11.53	383.28	196.31	F	2
20	visit 1	1707	120.2	64.21	14.29	33.01	11.65	208.49	162.14	87.18	22.13	3331.04	418.46	292.38	1437.44	592.82	13.65	249.31	77.74	B	3
20	visit 2	1317.76	87.81	44.32	7.15	25.49	7.7	284.23	121.15	64.13	12.06	2308.71	246.93	224.89	1019.43	261.17	10.38	175.3	72.91	F	3
20	visit 3	1941.4	93.01	77.94	19.22	38.14	13.85	160.41	216.85	78.87	26.48	2401.31	206.65	282.34	1030.95	224.13	14.28	124.9	78.2	B	2
20	visit 4	1750.43	129.41	44.78	7.58	23.02	9.46	422.29	163.42	50.21	17.02	3144.27	377.6	391.57	1743.35	258.09	13.99	203.58	82.68	F	2
20	visit 5	1352.62	86.96	58.64	9.51	28.45	15.05	142.82	117.42	65.07	19.34	2639.79	393.76	279.66	1128.87	401.21	15.11	292.4	233.26	B	1
20	visit 6	1835.65	133.37	67.09	10.95	38.9	10.57	447.38	172.73	75.16	24.07	4472.25	573.38	413.72	1546.84	940.64	17.73	442.34	315.59	F	1
21	visit 1	2205.52	112.38	134.17	51.58	63.65	9.86	364.1	135.89	56.96	11.2	2429.25	1958.89	303.55	1763.14	653.93	10.48	219.16	187.81	B	1
21	visit 2	1667.65	56.76	73.05	17.62	41.16	8.25	329.79	190.89	77.86	17.92	2606.29	348.21	198.39	728.01	947.87	10.52	294.87	262.81	F	1
21	visit 3	1846	95.58	84.51	32.09	31.25	12.69	262.73	174.52	73.11	12.68	1988.66	305.93	189.35	985.98	1368.32	5.76	242.35	138.9	B	2
21	visit 4	1592.56	75.3	65.69	10.86	38.84	9.05	281.64	132.15	63.91	18.67	3786.64	548.9	287.72	1388.67	264.14	13.69	385	288.58	F	2
21	visit 5	1664.37	53.93	79.45	14.58	47.83	10.36	192.79	181.58	59.84	16.17	3070.37	357.26	226.46	692.53	326.71	12.4	340.75	324.17	B	3
21	visit 6	1746.19	77.62	85.68	20.27	49.59	9.29	221.76	123.56	68.99	19.88	3048.5	397.91	241.85	676.19	614.33	9.28	232.31	134.11	F	3
22	visit 1	1319.29	58.74	64.03	12.84	39.76	6.3	114.87	125.99	59.1	40.75	3091.4	545.34	381.08	780.56	1047.63	8.8	222.57	173.34	B	3
22	visit 2	1541.14	91.77	68.39	13.31	35.13	10.08	355.02	137.62	44.29	44.28	3372.75	614.34	344.38	1194.4	401.93	10.38	358.31	210.71	F	3
22	visit 3	1492.24	48.58	71.41	13.74	38.32	11.72	303	161.76	58.91	24.51	3269.08	606.67	315.9	936.15	370.33	12.81	297.36	207.25	B	1
22	visit 4	1497.18	75.01	71.34	14.27	41.68	8.48	514.15	138.76	33.33	18.71	2479.1	410.68	266.44	1131.8	409.15	9.36	217.67	61.35	F	1
22	visit 5	1694.45	83.64	79.89	14.28	49.05	8.5	404.39	158.19	65.59	20.91	3233.3	575.24	356.1	1077.02	697.73	11.99	340.04	285.51	B	2
22	visit 6	1964.34	99.92	84.75	21.67	44.92	11.85	230.35	158.1	61.32	23.37	3431.27	714.06	346.47	1211.33	543.39	10.25	311.27	204.48	F	2
23	visit 1	1218.95	72.83	52	11.9	24.21	12.25	118.18	114.96	56.97	18.24	2260.39	255.45	275	891.47	569.7	8.74	232.78	40.49	B	1
23	visit 2	1728.39	76.6	66.06	15.44	33.78	11.62	129.72	207.91	90.38	33.39	3768.49	657.74	418.56	1205.38	1597.53	15.04	518.24	83.03	F	1
23	visit 3	1380.26	64.16	54.42	9.25	28.14	11.87	270.14	158.57	81.18	27.21	2282.5	329.7	319.39	941.4	1419.18	14.94	203.47	95.38	B	2
23	visit 4	1685.41	79.56	61.25	22.89	22.56	10.43	113.92	203.56	76.37	27.59	2950.27	949.11	356.65	1346.9	1511.94	13.49	377.8	264.24	F	2
23	visit 5	1490.36	83.22	72.89	14.5	35.94	16.3	305.36	125.55	59.55	23.74	3143.79	368.96	300.79	1053.77	897.49	15.66	353.01	184.88	B	3
23	visit 6	1946.96	129.73	81.92	14.05	40.04	20.49	310.01	152.09	69.59	24.32	3843.55	432.87	429.23	1607.8	371.29	15.48	330.48	64.4	F	3
24	visit 1	1109.83	85.1	37.62	15.39	13.75	5.37	387.3	106.71	48.38	11.32	1828.61	818.72	204.66	1169.25	335.68	3.61	140.01	83.41	B	3
24	visit 2	1340.77	45.83	56.73	18.69	29.25	5.09	87	120.13	52.65	16.11	1911.53	839.87	235.65	949.48	410.4	6.15	179.4	47.01	F	3
24	visit 3	1076.37	55.45	30.14	11.4	11.06	3.86	168.77	145.82	54.42	21.28	1960.63	983.19	326.84	1215.71	251.66	3.3	215.54	70.49	B	1
24	visit 4	1071.7	44.25	27.27	7.46	13.78	3.39	29.25	160.45	66.32	36.72	2217.7	673.87	313.74	1087.02	272.53	5.17	415.27	207.05	F	1
24	visit 5	1148.78	56.69	38	7.6	22.46	4.49	249.35	144.98	61.22	18.09	2991.71	653.77	261.73	1054.95	271.2	12.16	279.83	171.22	B	2
24	visit 6	1760.56	78.71	48.95	11.76	26.32	5.8	276.3	209.72	67.33	25.48	4556.08	876.04	350.1	1450.34	450.71	10.85	337.56	422.22	F	2
25	visit 1	1600.51	103.79	78.24	23.26	41.28	8.99	266.77	120.29	58.11	11.97	3696.99	822.78	322.74	1124.93	1383.43	7.33	229.31	136.29	B	1
25	visit 2	1537.91	99.47	67.12	17.53	36.81	8.34	230.76	133.99	48.14	18.2	3239.83	805.24	419.23	1262.57	2020.31	7.61	214.17	85.74	F	1
25	visit 3	1686.61	85.38	81.57	19.65	45.56	9.72	271.07	152.74	54.98	27.5	3546.3	990.88	352.38	1280.41	1613.5	15.33	568.71	122.31	B	2
25	visit 4	1506.87	92.84	62.24	23.55	28.86	5.86	275.03	122.64	55.3	20.56	2966.53	673.42	224.35	1152.48	927.19	4.42	189.96	147.11	F	2
25	visit 5	1583.8	79.43	65.98	22.29	29.87	9.69	194.33	168.07	54.19	16.65	2981.35	777.84	204.8	1355.69	560.45	7.22	202.84	70.54	B	3
25	visit 6	1897.33	94.12	94.96	26.33	47.1	13.31	514.82	145.56	63.78	16.79	3843.6	760.18	277.76	1363.81	721.38	15.46	262.92	212.62	F	3
26	visit 1	1324.65	72.4	57.95	10.86	31.7	9.98	398.53	128.37	31.19	37.25	3015.57	647.66	345.58	1161.76	1464.59	12.68	783.81	149.57	B	2
26	visit 2	1562.48	71.45	74.51	17.06	42.63	8.91	462.3	109.95	44.56	34.77	1780.74	331.69	218.68	979.87	450.13	7.9	241.17	56.97	F	2
26	visit 3	1706.98	87.23	74.31	14.29	41.8	11.21	509.81	172.32	59.37	19.06	2426.63	418.06	218.17	1051.71	545.86	13.69	292.66	252.88	B	3
26	visit 4	1921.55	99.78	84.13	26.85	42.11	9.67	235.34	149.67	66.54	17.58	2595.19	341.58	267.09	1301.98	542.07	8.13	232.58	79.46	F	3
26	visit 5	1716.21	93.09	92.32	29.59	43.27	13.89	257.16	127.16	79.55	15.13	3435.9	520.71	252.37	1126.23	663.05	25.27	242.5	224.93	B	1
26	visit 6	1527.55	60.82	84.18	26.06	41.12	10.07	95.3	131.67	84.05	13.12	2397.71	825.47	220.75	1425.32	985.08	12.09	332.07	0	F	1
27	visit 1	1386.11	67.73	57.23	10.24	31.24	9.41	288.1	150.01	79.45	23.89	3810.69	538.02	493.97	1067.1	1733.93	11.21	191.8	266.35	B	2
27	visit 2	2172.69	193.1	74.31	18.4	42.36	8.76	205.53	162	98.21	23.85	3780.3	993.69	373.81	1724.93	1822.79	12.69	428.13	213.31	F	2
27	visit 3	1578.56	112.72	67.27	14.27	40.83	7.05	212.2	130.49	73.18	24.72	4212.37	956.85	392.62	2098.09	680.92	12.97	382.66	72.16	B	1
27	visit 4	2236.81	142.09	130.68	46.21	53.88	20.32	514.93	123.08	66.52	29.2	4208.89	1590.26	560.84	2144.69	2337.03	23.57	729.33	217.19	F	1
27	visit 5	2158.41	151.84	91.75	28.52	40.72	16.58	375.27	181.61	71.31	31.79	5098.23	1281.48	437.97	2139.29	857.19	13.26	475.54	231.02	B	3
27	visit 6	2747.18	132.25	144.42	49.8	64.01	20.82	356.49	229.5	93.98	41.54	3456.47	746.04	404.32	1963.83	2017.8	14.4	413.81	57.07	F	3
28	visit 1	877.06	38.59	44.15	10.31	24.04	5.11	403.3	81.32	43.56	12.26	1178.37	304.59	143.71	661.87	384.81	6.36	201.66	93.03	B	2
28	visit 2	1331.38	52.66	47.5	8.02	29.43	5.53	273.75	130.85	57.77	20.14	2435.73	299.58	214.6	740.81	407.27	7.76	240.68	115.08	F	2
28	visit 3	1217.17	60.77	54.79	11.03	32.63	6.41	133.17	120.25	40.33	17.11	2742.56	472.47	195.44	837.05	261.83	6.35	306.55	65.49	B	3
28	visit 4	1277.14	63.74	49.66	13.34	25.95	6.88	143.47	102.32	29.79	14.04	1806.23	391	166.04	676.75	312.79	4.49	165.69	31.23	F	3
28	visit 5	1314.3	63.71	56.25	14.84	25.79	7.68	353.27	138.29	52.99	15.93	2455.2	575.05	222.24	1010.4	386.13	7.25	225.23	36.75	B	1
28	visit 6	1003.36	59.31	40.35	5.97	26.8	4.66	123.41	100.71	23.36	12.62	2212.51	161.62	138.14	755.5	36.49	6.25	248.23	89.25	F	1
29	visit 1	1036.71	51.84	55.95	13.92	29.29	7.05	413.59	81.45	41.05	14.04	1743.4	627.68	203.04	927.02	444.68	7.38	255.75	115.9	B	2
29	visit 2	1199.34	59	51.7	9.2	31.29	6.75	262.65	103.71	43.07	14.67	2184.35	431.87	182.24	704.69	328.37	7.1	213.55	40.52	F	2
29	visit 3	1192.03	50.79	65.97	20.39	34.23	6.73	69.38	98.75	60.51	27.12	2757.1	729.98	235.22	825	442.88	6.82	330.48	79.27	B	3
29	visit 4																			F	3
29	visit 5	1672.02	76.7	93.11	16.02	49.31	20.1	282.77	131.87	59.35	20.38	3232.1	771.85	319.8	1271.9	367.57	12.38	261.05	45.46	B	1
29	visit 6	1378.77	84.04	65.5	17.03	36.56	7.04	158.12	113.27	41.67	14.77	2794.1	774.96	214.04	1119.9	283.12	8.7	326.84	101.2	F	1
31	visit 1	1416.75	62.79	50.23	8.03	29.72	7.97	200.78	178.45	32.35	20.5	2612.68	378.1	242.42	882	194.01	9.09	213.51	50.25	B	3
31	visit 2	1007.58	26.45	27.66	4.51	16.93	2.99	192.3	121.65	56.53	15.6	3503.79	383.1	222.57	531.5	617.43	5.73	220.65	222.33	F	3
31	visit 3	2131.19	75.73	89.59	25.3	38.37	17.32	312	255.17	60.6	11.46	2493.85	675.9	213.07	1078.92	190.24	5.01	131.63	20.12	B	2
31	visit 4	1360.18	43.81	43.41	11.08	23.32	5.32	38.65	156.98	23.74	18.47	1547.42	564.57	209.09	634.9	197.79	4.2	170.05	0.76	F	2
31	visit 5	1388.3	61.22	44.15	7.57	21.49	9.35	191.33	186.45	42.67	17.76	2157.7	394.2	214.98	764.22	961.37	6.61	191.03	50.77	B	1
31	visit 6	2091.45	108.16	84.61	21.5	27.98	22.51	303.3	224.38	41.86	14.14	2754.51	606.15	271.38	1335.57	155.16	6.04	135.49	17.2	F	1
32	visit 1	1634.54	78.97	52.71	13.78	28.12	6.38	198.88	211.06	52.74	18.22	3903.43	357.55	266.95	968.97	149.2	5.44	194.03	83.98	B	1
32	visit 2	1580.81	93.58	63.18	10.63	32.25	12.97	173.38	159.44	74.79	33.1	3996.84	343.75	285.33	1082.52	342.9	9.22	294.17	154.45	F	1
32	visit 3	1359.48	68.46	55.18	14.59	27.79	8.26	119.01	147.25	48.91	13.37	1748.05	341.21	192.97	768.35	165.43	7.3	121.72	47.35	B	2
32	visit 4	1100.96	48.74	20.95	3.39	11.91	3.68	229.55	137.93	56.53	18.77	2903.72	387.72	257.35	896.44	134.16	9.04	203.61	41.03	F	2
32	visit 5	1533.81	83.57	43.26	11.43	16.4	8.35	183.06	202.64	65.63	21.71	3655.69	400.09	282.09	1077.86	217.29	8.43	193.48	99.5	B	3
32	visit 6	1659.1	75.31	52.29	13.66	25.98	8.35	144.49	221.83	63.5	20.03	3816.33	361.84	256.86	909.65	223.17	8.52	195.15	108.78	F	3
33	visit 1	2147.59	112.32	100.95	29.09	55.07	10.24	235.03	197.45	75.63	34.57	4181.36	706.63	373.18	1582.01	2366.56	15.27	389.72	118.37	B	1
33	visit 2	2075.99	107.58	91.99	25.31	44.27	14.3	420.95	203.67	97.03	35.31	3762.93	1002.89	398.82	1421.19	2496.49	12.31	419.89	277.64	F	1
33	visit 3	1628.22	83.75	78.56	21.69	40.45	10.27	568.03	104.83	55.14	9.82	2142.02	723.15	267.6	1301.6	519.47	15.28	226.65	74.45	B	3
33	visit 4	2037.47	95.48	99.84	35.12	45.26	12.8	327.94	189.09	68.33	36.39	3666.32	632.47	362.3	1573.78	2015.02	11.36	490.62	84	F	3
33	visit 5	1565.71	93.86	57.59	14.1	30.33	8.12	401.72	165.25	69.65	43.7	3215.48	755.51	379.89	1360.92	396.25	10.44	392.45	247.72	B	2
33	visit 6	2505.31	120.26	91.8	35.15	40.3	7.82	240.5	256.95	105.49	38.14	3466.06	1551.02	413.61	2131.12	1682.16	10.6	444.48	141.91	F	2
34	visit 1	1614.73	68.94	77.82	16.18	46.21	8.82	456.31	159.64	43.06	18.04	3209.41	513.62	338.52	1008.51	400.27	14.99	178.85	49.31	B	2
34	visit 2	1766.17	71.43	73.53	15.85	41.58	9.65	478.01	163.09	38.3	24.56	2333.6	420.81	254.71	994.7	454.6	9.78	197.36	45.77	F	2
34	visit 3	1474.33	84.08	72.56	16.06	34.46	17.18	258.01	119.66	52.04	14.4	2775.21	367.07	218.3	1078.38	165.67	8.13	172.19	108.55	B	3
34	visit 4	1557.6	77.35	68.66	12.63	39.2	11.97	134.26	155.52	61.51	40.71	3279.28	550.65	390.02	1079.6	862.4	11.88	409.77	246.88	F	3
34	visit 5																			B	1
34	visit 6	1479.98	65.52	74.43	11.9	42.89	11.6	82.51	137	80.3	29.73	3516.68	388.47	283.79	929.35	1178.16	13.31	281.84	174.64	F	1

## Sheet: Cardiovascular biomarkers
vol	Total Cholesterol						Glucose						HDL						PCR						TAG						LDL_calc						ET1
	B_control	F_control	B_WW	F_WW	B_WWTYR	F_WWTYR	B_control	F_control	B_WW	F_WW	B_WWTYR	F_WWTYR	B_control	F_control	B_WW	F_WW	B_WWTYR	F_WWTYR	B_control	F_control	B_WW	F_WW	B_WWTYR	F_WWTYR	B_control	F_control	B_WW	F_WW	B_WWTYR	F_WWTYR	B_control	F_control	B_WW	F_WW	B_WWTYR	F_WWTYR	F_control	F_WW	F_WWTYR
1	202	218	213	175	173	206	105	112	115	118	105	117	36.1	42.4	42.6	39.2	36.2	45.1	0.04	0.14	0.05	0.06	0.4	0.03	137	81	106	97	76	85	138.5	159.4	149.2	116.4	121.6	143.9	2.84975	2.04924	1.41288
2	202	219	206	199	196	209	110	98	93	95	107	94	31.9	31.2	30.4	30.1	29.8	32.5	0.04	0.03	0.02	0.02	0.02	0.02	130	169	74	97	118	135	144.1	154	160.8	149.5	142.6	149.5	2.00391	2.35742	2.23437
3	141	136	127	130	134	134	93	97	95	94	98	90	47.5	44.8	40.8	43.1	45.6	49.5	0.06	1.26	0.05	0.13	0.1	0.2	98	76	100	88	78	61	73.9	76	66.2	69.3	72.8	72.3	2.81762	4.07787	3.07377
4	179	150	177	157	151	149	120	141	152	138	121	137	49.9	50.9	49.6	49.9	44.5	45.5	0.12	0.13	0.08	0.15	0.07	0.15	98	95	72	57	83	79	109.5	80.1	113	95.7	89.9	87.7	4.74385	4.02254	2.14139
5	183	182	159	171	174	189	93	90	91	98	91	95	42.9	41.9	42.1	42.2	42.5	46	0.15	0.06	0.09	0.1	0.08	0.07	179	188	121	138	167	130	104.3	102.5	92.7	101.2	98.1	117	4.00205	3.59016	3.09221
7	126	133	131	142	125	133	101	97	103	103	98	100	43.3	44	44.8	43.5	37.5	40.5	0.12	0.29	0.14	0.09	0.07	0.23	95	122	69	121	94	98	63.7	64.6	72.4	74.3	68.7	72.9	3.59426	3.60861	2.26844
8	153	159	161	157	154	177	122	138	118	111	123	107	29.5	27.8	30.4	30.1	29.8	31.4	0.24	0.83	0.37	0.66	0.75	0.3	181	199	188	140	205	210	87.3	91.4	93	98.9	83.2	103.6	3.34426	4.30123	3.81762
9	229	217	229	245	129	216	90	93	90	92	103	82	35.6	36.3	37.6	39.7	31.9	34.6	0.06	0.04	0.06	0.08	0.02	0.08	110	125	108	104	105	140	171.4	155.7	169.8	184.5	76.1	153.4	2.33	2.48156	2.01
10	116	135	133	131	223	160	100	102	109	105	92	106	29.8	29.8	33.3	34.6	35.8	33.3	0.03	0.03	0.02	0.02	0.06	0.03	102	171	89	88	124	146	65.8	71	81.9	78.8	162.4	97.5	3.12	3.10861	3.27254
11	182	179	204	194	201	232	80	85	87	87	80	90	42.6	44.5	51.6	48	43.1	51.6	0.05	0.03	0.06	0.08	0.04	0.02	76	81	95	90	89	86	124.2	118.3	133.4	128	140.1	163.2	3.05328	4.40164	3.65369
12	205	216	221	220	234	232	86	86	91	99	97	88	42.1	36.6	41.8	39.4	36.7	43.1	0.08	0.12	0.04	0.1	0.18	0.09	59	64	60	60	66	84	151.1	166.6	167.2	168.6	184.1	172.1	0.831422	1.20528	1.16284
13	191	187	184	195	191	181	87	98	101	96	93	99	39.8	39.7	40.7	45.5	46	47	0.01	0.02	0.03	0.02	0.01	0.01	81	96	85	81	73	80	135	128.1	126.3	133.3	130.4	118	2.2156	1.31766	1.05275
14	180	194	198	197	185	198	81	88	85	92	82	86	37.5	40.4	37.7	40.4	38.8	42.8	0.09	0.06	0.11	0.09	0.24	0.1	99	108	152	112	111	115	122.7	132	129.9	134.2	124	132.2	1.42963	1.10741	2.5037
15	180	188	169	182	180	183	152	181	153	194	183	172	55.9	73.5	34.1	55.7	59.8	60.2	0.29	0.07	0.01	0.47	0.51	0.24	60	65	50	62	61	59	112.1	101.5	124.9	113.9	108	111	0.75344	1.71101	1.90826
16	205	211	192	201	207	216	132	134	134	146	127	146	50.8	52.8	52.8	56.8	56.3	54.1	1.01	0.6	0.75	0.75	0.44	0.59	89	90	112	97	84	136	136.4	140.2	116.8	124.8	133.9	134.7	2.12037	2.21667	1.9
17	158	158	164	159	144	161	105	109	114	112	104	121	41.3	40.4	37.2	43	33.7	38.1	0.43	0.88	0.59	0.73	0.42	0.42	57	57	58	45	62	62	105.3	106.2	115.2	107	97.9	110.5	2.06078	2.14908	1.28555
18	165	149	153	165	165	156	206	164	147	171	138	148	57.1	32.8	37.8	41.3	36	37.7	7.52	0.72	0.11	0.05	0.02	0.1	52	45	51	46	64	51	97.5	107.2	105	114.5	116.2	108.1	1.36468	1.76835	1.58257
19	142	132	138	134	131	137	139	149	119	124	144	167	32.2	28.3	33.7	27.5	29.3	32.4	0.18	0.27	0.1	0.78	0.32	0.26	76	87	114	93	83	76	94.6	86.3	81.5	87.9	85.1	89.4	1.82225	1.14335	2
20	203	221	203	204	179	162	99	110	100	103	97	97	34.5	30.2	32.9	33.1	32.7	36.7	0.11	0.09	0.19	0.1	0.16	0.14	183	507	242	273	190	115	131.9	89.4	121.7	116.3	108.3	102.3	3.62041	5.29817	5.22133
21	139	123	122	118	125	131	107	93	98	95	107	96	37.3	36.1	37.5	38.4	37.6	42.1	0.08	0.01	0.13	0.04	0.16	0.02	75	103	96	86	91	93	86.7	66.3	65.3	62.4	69.2	70.3	1.58333	0.498148	1.15741
22	106	115	121	129	111	126	124	102	113	115	102	114	28.8	28.7	31.1	32.2	29.6	30	0.12	0.09	0.07	0.05	0.09	0.11	100	107	119	141	117	130	57.2	64.9	66.1	68.6	58	70	2.54472	1.40367	2.24
23	167	170	180	164	166	170	120	104	106	112	108	118	44.6	46.3	50.9	51.1	51.8	54.3	0.33	0.36	0.44	0.45	0.52	0.5	72	75	85	79	68	58	108	108.7	112.1	97.1	100.6	104.1	1.46789	1.69954	1.65
24	161	178	181	273	174	199	85	89	94	97	95	91	41.6	45.3	44	53.4	43.4	48.7	0.03	0.06	0.2	0.04	0.02	1.02	141	137	130	167	116	107	91.2	105.3	111	186.2	107.4	128.9	2.53326	3.73853	2.12959
25	195	200	182	190	186	175	120	133	131	127	119	121	45.6	43.4	38.7	45.8	43.5	42.7	0.37	0.74	0.48	0.48	0.37	0.24	93	116	111	120	98	124	130.8	133.4	121.1	120.2	122.9	107.5	1.88704	2.16667	1.66296
26	199	206	154	178	164	198	115	113	122	111	102	125	35.6	34.8	28.2	27.8	27.5	33.3	0.28	0.2	1.57	0.13	0.33	0.07	146	164	108	164	168	151	134.2	138.4	104.2	117.4	102.9	134.5	2.02525	2.65278	1.64899
27	251	225	234	242	277	271	88	94	85	94	91	88	40.5	44.5	43.7	41	48.7	52.1	0.95	0.34	0.73	0.88	0.42	0.61	147	110	106	133	129	156	181.1	158.5	169.1	174.4	202.5	187.7	0.900253	1.13384	0.806818
28	241	245	193	206	208	229	98	99	93	102	95	89	36.6	36.2	24.2	28.4	27.6	42.8	0.38	0.61	0.32	0.63	0.42	0.35	116	112	115	168	150	90	181.2	186.4	145.8	144	150.4	168.2	2.08	1.92172	2.05682
29	247	249	241	268	226	196	97	91	82	87	86	107	42.7	47.7	40.2	44.2	36	28.2	0.36	0.55	0.54	0.48	0.42	0.25	119	120	83	125	124	115	180.5	177.3	184.2	198.8	165.2	144.8	1.79074	2.32963	2.70185
31	208	222	234	200	185	170	128	123	117	103	115	108	38	39.2	41.8	35.6	32.1	32.3	0.04	0.07	0.11	0.15	0.11	0.03	208	164	190	174	133	124	128.4	150	154.2	129.6	126.3	112.9	2.59343	1.36995	1.10227
32	192	185	194	184	181	200	100	89	95	96	103	96	28	27.5	29.6	28.3	30.5	35.6	0.18	0.28	0.22	0.16	0.16	0.15	150	148	139	174	109	138	134	127.9	136.6	120.9	128.7	136.8	1.06482	0.864815	1.12963
33	189	192	200	188	187	194	98	108	102	104	116	112	46.4	43.5	45.5	49.3	47.3	49.8	0.24	0.41	0.39	0.79	0.36	0.43	77	80	78	71	89	95	127.2	132.5	138.9	124.5	121.9	125.2	2.07828	2.39899	2.39268
34		147	159	153	149	171		106	117	117	117	116		33	35.7	36.3	30.8	39.2		0.08	0.11	0.12	0.07	0.17		81	93	100	122	89		97.8	104.7	96.7	93.8	114	1.44444	1.33333	1.90657

## Sheet: Transcriptomic changes
Vol	Visist	Treatment	1_RELA	2_CD40L	3_CFH	14_NOS2	15_VEGFA	27_NOS3
1	V2	1	1.79005	1.7783	3.08549	1.24315	0.762072	0.443344
1	V4	2	1.35613	1.46917	1.70763	1.82	1.55401	2.89286
1	v6	3	0.588045	0.316658	0.344124	0.18999	0.463294	0.979758
2	V2	2	1.78571	1.90858	2.73682	0.446	2.82353	1.3045
2	V4	1	1.42949	1.13406	1.14989	1.40785	0.720215	1.40298
2	V6	3	1.16675	1.24272	1.16595	1.65	0.79251	0.247757
3	V2	1	0.676893	0.160095	0.683257	0.941153	0.778355	0.64394
3	V4	2	2.19086	1.7593	1.15069	0.742006	0.502955	0.542427
3	V6	3	0.920825	0.632002	1.04247	1.75	0.750279	0.779975
4	V2	3	1.10918	0.5047	2.65369	1.03061	2.72735	1.27059
4	V4	2	2.77984	0.43377	1.49589	3.34498		1.82071
4	V6	1	0.540737	0.386222	0.383155	1.04391	0.697372	2.36198
5	V2	1	1.0714	0.70271	0.754974	0.603322	1.00243	0.668269
5	V4	2	1.74594	2.74157	1.90066	0.439824	2.69914	1.97863
5	V6	3	0.926588	0.369206	0.682784		0.0910625	0.772176
7	V2	3	0.981799	0.743806	1.73388		1.10726
7	V4	1	1.96632	2.24311	1.68237	0.016436	2.53415	2.0548
7	V6	2	0.837987	0.924663	0.736113		1.08035	0.858267
8	V2	3	0.808881	1.14037	1.57516	0.19	0.625031	0.191843
8	V4	1	1.21504	1.22349	1.23243	1.50734	0.737135	1.51993
8	V6	2	1.52732	1.97452	1.27766	0.69	2.0548	0.886382
9	V2	1	1.05629	0.603113	0.849979	0.394473	1.34257	0.738414
9	V4	3	0.79664	0.115583	0.709562		0.585605	0.888843
9	V6	2	0.807761	0.98214	1.22561	2.76447	0.95066	1.45498
11	V2	1	0.15209	0.0677563	0.305766		0.843815	0.0991324
11	V4	3	0.0834757	0.831334	1.19		1.56754	0.84998
11	V6	2	0.848508	1.28654	1.57189		1.88035
12	V2	2	1.29146	2.0548	1.07923	1.18304	1.11497	2.50359
12	V4	1	0.666188	1.55455	1.24876	0.681365	1.16797	0.785945
12	V6	3	1.1169	0.437999	1.35943	0.545821	0.934975	0.755759
14	V2	2	0.764189	0.824447	0.824447	2.14206	0.350381	0.402065
14	V4	1	2.29819	1.57407	1.63637	1.46866	2.76542	2.60991
14	V6	3	1.42011	1.07326	1.07326	1.16878	1.24833	1.79813
16	v2	1	1.46408	1.46408	1.74231	0.604787	0.824162	1.43744
16	v4	2	1.30858	1.30858	2.41245	1.80939	1.59937	1.15709
16	v6	3	0.792235	0.992405	0.745872	0.985549		0.960262
17	v2	3	1.16151	1.16151	0.586417	0.316549	0.97976	0.386355
17	v4	2	0.689202	0.689202	1.33053	0.444113	0.937571	1.57407
17	v6	1	0.896888	0.896888	0.60395	1.24014	0.867539	1.14314
18	v2	3	0.841188		0.571767	0.20647	0.958932	0.000722108
18	v4	1	0.962595	0.785401	0.962595	0.907205	1.02066	0.766577
18	v6	2	0.395705	0.194656	0.377095	1.3991	0.400813	0.789767
19	v2	1	0.95396	1.15589	1.0796	0.352941	1.1384	0.726734
19	v4	3	0.803016	0.460253	0.437696	0.548095	0.718719	0.521414
19	v6	2	1.13682	1.56049	1.04283	2.62898	1.90263	1.22349
20	v2	3	1.16635	1.25701	0.993781	0.588249	2.37594	0.978064
20	v4	2	1.07773	1.60714	1.41323	2.7283	0.566049	0.946713
20	v6	1	1.25876	1.14393	1.20748	1.64035	1.33607
21	v2	1	1.02883	2.21683	0.770304	0.810846	1.01361	1.09847
21	v4	2	1.19499	1.22306	0.898444	0.799684	1.43843	0.773514
21	v6	3	0.977386	0.664113	0.199367	2.69	1.06585	1.7106
22	v2	3	0.780787	0.224767	0.45266	0.131033	0.475165	0.828457
22	v4	1	1.46054	1.41323	1.79253	0.257653	1.32731	1.4758
22	v6	2	0.963263	0.411225	0.947371	0.432418	2.17649	3.30351
23	v2	1	1.07624	0.0206459	1.22731		1.58173	1.59162
23	v4	2	1.06548	1.00556	1.74654	0.3068	0.582769	1.66267
23	v6	3	1.06732	1.11034	0.78649		0.708333	2.26655
24	v2	3	1.63071	0.281264	0.607939	0.623733	1.13288	0.135137
24	v4	1	1.1487	1.11884	0.577542	0.708578	0.915098	0.695441
24	v6	2	0.880563	0.391613	0.361984	1.52045	1.05702	0.507155
25	v2	1	0.388234	1.83464	1.48041	1.10842	1.19582	0.617495
25	v4	2	1.08636	1.37126	0.898444	0.881481	0.738158
25	v6	3	0.895956	0.664112	1.07066	0.858863	0.571173	0.638607
26	v2	2	1.13367	0.724973	1.41421	0.96	2.50186	1.95274
26	v4	3	0.493972	1.00835	0.341274	1.01466	1.30586	0.828745
26	v6	1	0.638607	0.52668	0.890692	1.40347	2.15621	0.779976
27	v2	2	1.5481	1.43893	1.83846	1.899	0.68968	0.943765
27	v4	1	0.995159	1.15109	1.83655	1.031	0.670821	1.1274
27	v6	3	1.01256	1.16999	0.962595	1.42553	1.04536	2.02371
28	v2	2	0.659754	0.498788	1.01819	1.24186	1.00382	0.797192
28	v4	3	0.990001	0.838277	0.811972	0.761809	1.13761	1.38944
28	v6	1	0.953629	0.914148	1.34071	1.08523	0.636177	3.03775
29	v2	2	0.665264	1.38703	1.01677	1.04	1.51466	1.74291
29	v4	3	0.649094	0.509622	0.651348	0.820742	0.941151	1.04681
29	v6	1	0.532923	0.45222	0.657471	1.03133	0.56175	0.623948
31	v2	3	0.843524	0.783768	0.936597	0.348686	1.77768	0.639714
31	v4	2	1.75869	1.96564	1.96224	1.57	1.47631	0.528143
31	v6	1	1.52732	0.305448	1.10918	0.416821	2.42166	0.880563
33	v2	1	1.59328	1.8551	1.58008	0.908148	0.420886	0.411511
33	v4	3	0.461531	0.428094	0.396392	0.208555	0.409944	0.62829
33	v6	2	0.541675	0.414947	0.462171	1.18304	0.772711	1.01185
34	v2	2	1.07215	1.52785	1.22306	1.11072	1.18797	0.872968
34	v4	3	0.944747	0.813379	1.37126	0.40895	0.721214	0.75707
34	v6	1	1.02883	0.869043	1.68413	0.96393	1.02954	1.15548
